# Supplementary material for: Influence of the Type of Amino Acid on the Permeability and Properties of Ibuprofenates of Isopropyl Amino Acid Esters
Source: Int J Mol Sci. 2022 Apr 9;23(8):4158. doi: 10.3390/ijms23084158 (PMC9025941; doi:10.3390/ijms23084158)
Supplement: Supplementary file 1 [file ijms-23-04158-s001.zip]

Archive with 1 entries (1 files):
- ijms-1631267 Supplementary materials- author revision.pdf
